# Supplementary material for: A new species of Pristimantis from southern Ecuador (Anura, Craugastoridae)
Source: Zookeys. 2016 Jul 21;(606):77–97. doi: 10.3897/zookeys.606.9121 (PMC4978012; doi:10.3897/zookeys.606.9121)
Supplement: XML Treatment for Pristimantis prometeii [file zookeys.606.9121-treatment1.xml]

<!DOCTYPE tp:taxon-treatment
  PUBLIC "-//TaxonX//DTD Taxonomic Treatment Publishing DTD v0 20100105//EN" "tax-treatment-NSO.dtd">
<tp:taxon-treatment xmlns:tp="http://www.plazi.org/taxpub"><tp:treatment-meta><kwd-group><label>Taxon classification</label><kwd><named-content content-type="kingdom">Animalia</named-content></kwd><kwd><named-content content-type="order">ORDO</named-content></kwd><kwd><named-content content-type="family">FAMILIA</named-content></kwd></kwd-group><mixed-citation publication-type="journal"><person-group><name><surname>Székely</surname><given-names>Paul</given-names></name><name><surname>Cogălniceanu</surname><given-names>Dan</given-names></name><name><surname>Székely</surname><given-names>Diana</given-names></name><name><surname>Páez</surname><given-names>Nadia</given-names></name><name><surname>Ron</surname><given-names>Santiago R.</given-names></name></person-group><article-title>A new species of <italic><tp:taxon-name><tp:taxon-name-part taxon-name-part-type="genus">Pristimantis</tp:taxon-name-part></tp:taxon-name></italic> from southern Ecuador (<tp:taxon-name><tp:taxon-name-part taxon-name-part-type="order">Anura</tp:taxon-name-part></tp:taxon-name>, <tp:taxon-name><tp:taxon-name-part taxon-name-part-type="family">Craugastoridae</tp:taxon-name-part></tp:taxon-name>)</article-title><source>Zookeys</source><day>21</day><month>7</month><year>2016</year><volume>2016</volume><issue>606</issue><fpage>77</fpage><lpage>97</lpage><pub-id pub-id-type="doi">10.3897/zookeys.606.9121</pub-id></mixed-citation></tp:treatment-meta><tp:nomenclature><tp:taxon-name>
              <tp:taxon-name-part taxon-name-part-type="genus">Pristimantis</tp:taxon-name-part>
              <tp:taxon-name-part taxon-name-part-type="species">prometeii</tp:taxon-name-part>
              <object-id xmlns:xlink="http://www.w3.org/1999/xlink" content-type="zoobank" xlink:type="simple">http://zoobank.org/EFAA799F-0DE2-4EE2-BDD3-3F22A5B648AB</object-id>
            </tp:taxon-name><tp:taxon-status xmlns:xlink="http://www.w3.org/1999/xlink" xlink:type="simple">sp. n.</tp:taxon-status></tp:nomenclature><tp:treatment-sec sec-type="Holotype" id="SECID0EW1BG"><title>Holotype</title><p>(Figs <xref ref-type="fig" rid="F2">2</xref>–<xref ref-type="fig" rid="F4">4</xref>). <named-content xmlns:xlink="http://www.w3.org/1999/xlink" content-type="dwc:institutional_code" xlink:type="simple">QCAZ</named-content> 58044 (field no. SC-PUCE 47291), an adult female from Ecuador, Provincia El Oro, canton Piñas, Reserva Buenaventura, on the reserve’s <!--PageBreak--><!--PageBreak-->Sendero del Perico de Orcés (<named-content xmlns:xlink="http://www.w3.org/1999/xlink" content-type="dwc:verbatimCoordinates" xlink:type="simple"><named-content content-type="geo-json" specific-use="{&#34;type&#34;:&#34;Point&#34;,&#34;coordinates&#34;:[-79.756500,-3.647000]}" id="NCID0EW2BG" xlink:type="simple">3.6470°S, 79.7565°W</named-content></named-content>; datum WGS84), 878 m above sea level, collected by Dan Cogălniceanu and Paul Székely on 14 September 2014.</p><fig id="F2" position="float" orientation="portrait"><label>Figure 2.</label><caption><p>Holotype of <italic><tp:taxon-name><tp:taxon-name-part taxon-name-part-type="genus">Pristimantis</tp:taxon-name-part> <tp:taxon-name-part taxon-name-part-type="species">prometeii</tp:taxon-name-part></tp:taxon-name></italic> sp. n. in life, <named-content xmlns:xlink="http://www.w3.org/1999/xlink" content-type="dwc:institutional_code" xlink:type="simple">QCAZ</named-content> 58044, adult female, <abbrev xmlns:xlink="http://www.w3.org/1999/xlink" xlink:title="snout-vent length" id="ABBRID0EV3BG" xlink:type="simple">SVL</abbrev> 37.6 mm: <bold>A</bold> lateral view <bold>B</bold> dorsal view <bold>C</bold> ventral view.</p></caption><graphic xmlns:xlink="http://www.w3.org/1999/xlink" xlink:href="zookeys-606-077-g002.jpg" position="float" orientation="portrait" xlink:type="simple" id="oo_96762.jpg"/></fig><fig id="F3" position="float" orientation="portrait"><label>Figure 3.</label><caption><p>Holotype of <italic><tp:taxon-name><tp:taxon-name-part taxon-name-part-type="genus">Pristimantis</tp:taxon-name-part> <tp:taxon-name-part taxon-name-part-type="species">prometeii</tp:taxon-name-part></tp:taxon-name></italic> sp. n. (<named-content xmlns:xlink="http://www.w3.org/1999/xlink" content-type="dwc:institutional_code" xlink:type="simple">QCAZ</named-content> 58044, adult female) in preservative: <bold>A</bold> dorsal view <bold>B</bold> ventral view <bold>C</bold> head, lateral view <bold>D</bold> head, dorsal view.</p></caption><graphic xmlns:xlink="http://www.w3.org/1999/xlink" xlink:href="zookeys-606-077-g003.jpg" position="float" orientation="portrait" xlink:type="simple" id="oo_96763.jpg"/></fig><fig id="F4" position="float" orientation="portrait"><label>Figure 4.</label><caption><p>Hand and feet of the holotype of <italic><tp:taxon-name><tp:taxon-name-part taxon-name-part-type="genus">Pristimantis</tp:taxon-name-part> <tp:taxon-name-part taxon-name-part-type="species">prometeii</tp:taxon-name-part></tp:taxon-name></italic> sp. n. in life, <named-content xmlns:xlink="http://www.w3.org/1999/xlink" content-type="dwc:institutional_code" xlink:type="simple">QCAZ</named-content> 58044, adult female: <bold>A</bold> palmar view of hand <bold>B</bold> plantar view of foot.</p></caption><graphic xmlns:xlink="http://www.w3.org/1999/xlink" xlink:href="zookeys-606-077-g004.jpg" position="float" orientation="portrait" xlink:type="simple" id="oo_96764.jpg"/></fig></tp:treatment-sec><tp:treatment-sec sec-type="Paratopotypes" id="SECID0EO6BG"><title>Paratopotypes.</title><p>
              <named-content xmlns:xlink="http://www.w3.org/1999/xlink" content-type="dwc:institutional_code" xlink:type="simple">QCAZ</named-content> 58045 (field no. SC-PUCE 47292), an adult female and <named-content xmlns:xlink="http://www.w3.org/1999/xlink" content-type="dwc:institutional_code" xlink:type="simple">QCAZ</named-content> 58042 (field no. SC-PUCE 47289), an adult male (Fig. <xref ref-type="fig" rid="F5">5C, D</xref>) collected with the holotype; <named-content xmlns:xlink="http://www.w3.org/1999/xlink" content-type="dwc:institutional_code" xlink:type="simple">QCAZ</named-content> 62540 (field no. SC-PUCE 51624), an adult female (Fig. <xref ref-type="fig" rid="F5">5A, B</xref>) <!--PageBreak-->and <named-content xmlns:xlink="http://www.w3.org/1999/xlink" content-type="dwc:institutional_code" xlink:type="simple">QCAZ</named-content> 62541 (field no. SC-PUCE 51625), an adult male, same data as the holotype but collected by Dan Cogălniceanu on 13 September 2015.</p><fig id="F5" position="float" orientation="portrait"><label>Figure 5.</label><caption><p>Color variation of <italic><tp:taxon-name><tp:taxon-name-part taxon-name-part-type="genus">Pristimantis</tp:taxon-name-part> <tp:taxon-name-part taxon-name-part-type="species">prometeii</tp:taxon-name-part></tp:taxon-name></italic> sp. n. in life: female paratopotype, <named-content xmlns:xlink="http://www.w3.org/1999/xlink" content-type="dwc:institutional_code" xlink:type="simple">QCAZ</named-content> 62540, <abbrev xmlns:xlink="http://www.w3.org/1999/xlink" xlink:title="snout-vent length" id="ABBRID0EJCAI" xlink:type="simple">SVL</abbrev> 32.6 mm: <bold>A</bold> dorsolateral view <bold>B</bold> ventral view; male paratopotype, <named-content xmlns:xlink="http://www.w3.org/1999/xlink" content-type="dwc:institutional_code" xlink:type="simple">QCAZ</named-content> 58042, <abbrev xmlns:xlink="http://www.w3.org/1999/xlink" xlink:title="snout-vent length" id="ABBRID0EZCAI" xlink:type="simple">SVL</abbrev> 24.9 mm: <bold>C</bold> dorsolateral view <bold>D</bold> ventral view; juvenile, <named-content xmlns:xlink="http://www.w3.org/1999/xlink" content-type="dwc:institutional_code" xlink:type="simple">QCAZ</named-content> 58040, <abbrev xmlns:xlink="http://www.w3.org/1999/xlink" xlink:title="snout-vent length" id="ABBRID0EJDAI" xlink:type="simple">SVL</abbrev> 10.4 mm: <bold>E</bold> dorsolateral view <bold>F</bold> ventral view.</p></caption><graphic xmlns:xlink="http://www.w3.org/1999/xlink" xlink:href="zookeys-606-077-g005.jpg" position="float" orientation="portrait" xlink:type="simple" id="oo_96765.jpg"/></fig></tp:treatment-sec><tp:treatment-sec sec-type="Paratypes" id="SECID0EWDAI"><title>Paratypes.</title><p>
              <named-content xmlns:xlink="http://www.w3.org/1999/xlink" content-type="dwc:institutional_code" xlink:type="simple">QCAZ</named-content> 58056 (field no. SC-PUCE 47353), an adult male and <named-content xmlns:xlink="http://www.w3.org/1999/xlink" content-type="dwc:institutional_code" xlink:type="simple">QCAZ</named-content> 58058 (field no. SC-PUCE 47355), an adult female from Ecuador, Provincia El Oro, canton Piñas, Reserva Buenaventura, close to Finca Ramírez (<named-content xmlns:xlink="http://www.w3.org/1999/xlink" content-type="dwc:verbatimCoordinates" xlink:type="simple"><named-content content-type="geo-json" specific-use="{&#34;type&#34;:&#34;Point&#34;,&#34;coordinates&#34;:[-79.761800,-3.631100]}" id="NCID0EXEAI" xlink:type="simple">3.6311°S, 79.7618°W</named-content></named-content>), 1082 m above sea level, collected by Dan Cogălniceanu on 7 September 2014; <named-content xmlns:xlink="http://www.w3.org/1999/xlink" content-type="dwc:institutional_code" xlink:type="simple">QCAZ</named-content> 62547 (field no. SC-PUCE 51631), an adult female and <named-content xmlns:xlink="http://www.w3.org/1999/xlink" content-type="dwc:institutional_code" xlink:type="simple">QCAZ</named-content> 62548 (field no. SC-PUCE 51632), an adult male from Ecuador, Provincia El Oro, canton Piñas, Reserva <!--PageBreak-->Buenaventura, Quebrada Oscura (<named-content xmlns:xlink="http://www.w3.org/1999/xlink" content-type="dwc:verbatimCoordinates" xlink:type="simple"><named-content content-type="geo-json" specific-use="{&#34;type&#34;:&#34;Point&#34;,&#34;coordinates&#34;:[-79.741700,-3.665200]}" id="NCID0EZFAI" xlink:type="simple">3.6652°S, 79.7417°W</named-content></named-content>), 948 m above sea level, collected by Dan Cogălniceanu on 15 September 2015.</p></tp:treatment-sec><tp:treatment-sec sec-type="Additional specimens" id="SECID0E5FAI"><title>Additional specimens.</title><p>Juveniles, <named-content xmlns:xlink="http://www.w3.org/1999/xlink" content-type="dwc:institutional_code" xlink:type="simple">QCAZ</named-content> 58040 (field no. SC-PUCE 47287) (Fig. <xref ref-type="fig" rid="F5">5E, F</xref>) and <named-content xmlns:xlink="http://www.w3.org/1999/xlink" content-type="dwc:institutional_code" xlink:type="simple">QCAZ</named-content> 58043 (field no. SC-PUCE 47290) with the same collecting data as the holotype.</p></tp:treatment-sec><tp:treatment-sec sec-type="diagnosis" id="SECID0EAHAI"><title>Diagnosis.</title><p>This species is placed in the genus <italic><tp:taxon-name><tp:taxon-name-part taxon-name-part-type="genus">Pristimantis</tp:taxon-name-part></tp:taxon-name></italic> based on the general morphological similarity to other members of the genus (e.g. characteristic T-shaped terminal phalanges, toes without membranes, and Toe V longer than Toe III) and based on phylogenetic evidence (Fig. <xref ref-type="fig" rid="F1">1</xref>). <italic><tp:taxon-name><tp:taxon-name-part taxon-name-part-type="genus">Pristimantis</tp:taxon-name-part> <tp:taxon-name-part taxon-name-part-type="species">prometeii</tp:taxon-name-part></tp:taxon-name></italic> is a medium-sized species distinguished by the following combination of traits: (1) skin on dorsum shagreen with numerous small tubercles; a low W-shaped ridge in the scapular region, usually with four larger warts on it; skin on venter areolate; discoidal fold weak; thoracic fold present; dorsolateral folds absent but with a longitudinal lateral fold from behind the tympanic fold along the 2/3 of the flank length; low mid dorsal fold with rows of small tubercles, especially on the head; (2) tympanic membrane and tympanic annulus prominent, its length about 40% of the length of eye; supratympanic fold obscuring <!--PageBreak-->upper and posterodorsal edges of tympanum; (3) snout short, subacuminate in dorsal view, rounded, slightly protruding in profile; canthus rostralis angular; (4) upper eyelid bearing one larger conical tubercle and numerous small tubercles, about 90% <abbrev xmlns:xlink="http://www.w3.org/1999/xlink" xlink:title="interorbital distance" id="ABBRID0E4HAI" xlink:type="simple">IOD</abbrev> in females and 85% <abbrev xmlns:xlink="http://www.w3.org/1999/xlink" xlink:title="interorbital distance" id="ABBRID0EBIAI" xlink:type="simple">IOD</abbrev> in males; cranial crests absent; (5) dentigerous processes of vomers prominent, triangular with 3 to 4 teeth; (6) males with a subgular vocal sac and vocal slits; (7) Finger I shorter than Finger II; discs on fingers broadly expanded, elliptical; (8) fingers bearing broad lateral fringes; (9) ulnar tubercles coalesced into <!--PageBreak-->low ulnar fold; (10) heel bearing one larger, conical tubercle and several smaller tubercles; outer edge of tarsus with row of small, conical tubercles; inner edge of tarsus bearing a low fold; (11) inner metatarsal tubercle broadly ovoid, about 5x ovoid outer metatarsal tubercle; supernumerary plantar tubercles present; (12) toes bearing broad lateral fringes; webbing absent; Toe V much longer than Toe III; discs elliptical, about same size as those on fingers; (13) in life, dorsum of various shades of brown, with or without white spots, blotches, or dark brown bars or reticulum; flanks cream, yellow, or green; venter cream with dark flecks and blotches; yellow blotches on the groin, anterior, and posterior surfaces of thighs; iris bronze with fine black reticulations and a median, horizontal read streak; (14) <abbrev xmlns:xlink="http://www.w3.org/1999/xlink" xlink:title="snout-vent length" id="ABBRID0EHIAI" xlink:type="simple">SVL</abbrev> 20.4–24.9 mm in adult males (22.4 ± 1.86 SD, <italic>n</italic> = 4) and 29.9–37.6 mm in adult females (32.7 ± 2.91 SD, <italic>n</italic> = 5).</p></tp:treatment-sec><tp:treatment-sec sec-type="comparisons" id="SECID0EXIAI"><title>Comparisons with other species.</title><p>Comparisons are based on molecular evidence to compare <italic><tp:taxon-name><tp:taxon-name-part taxon-name-part-type="genus">Pristimantis</tp:taxon-name-part> <tp:taxon-name-part taxon-name-part-type="species">prometeii</tp:taxon-name-part></tp:taxon-name></italic> with close relatives and on morphologically similar species present in southern Ecuador and Northern Peru. The phylogenetically closest species are <italic><tp:taxon-name><tp:taxon-name-part taxon-name-part-type="genus">Pristimantis</tp:taxon-name-part> <tp:taxon-name-part taxon-name-part-type="species">versicolor</tp:taxon-name-part></tp:taxon-name></italic>, <italic><tp:taxon-name><tp:taxon-name-part taxon-name-part-type="genus">Pristimantis</tp:taxon-name-part> <tp:taxon-name-part taxon-name-part-type="species">phoxocephalus</tp:taxon-name-part></tp:taxon-name></italic> and <italic><tp:taxon-name><tp:taxon-name-part taxon-name-part-type="genus">Pristimantis</tp:taxon-name-part> <tp:taxon-name-part taxon-name-part-type="species">riveti</tp:taxon-name-part></tp:taxon-name></italic> (Fig. <xref ref-type="fig" rid="F1">1</xref>). From these three <italic><tp:taxon-name><tp:taxon-name-part taxon-name-part-type="genus">Pristimantis</tp:taxon-name-part> <tp:taxon-name-part taxon-name-part-type="species">phoxocephalus</tp:taxon-name-part></tp:taxon-name></italic> (<xref ref-type="bibr" rid="B25">Lynch 1979</xref>) is the most similar. However, it is easily distinguished from <italic><tp:taxon-name><tp:taxon-name-part taxon-name-part-type="genus">Pristimantis</tp:taxon-name-part> <tp:taxon-name-part taxon-name-part-type="species">prometeii</tp:taxon-name-part></tp:taxon-name></italic> by a fleshy vertical keel on the snout. Furthermore, <italic><tp:taxon-name><tp:taxon-name-part taxon-name-part-type="genus">Pristimantis</tp:taxon-name-part> <tp:taxon-name-part taxon-name-part-type="species">phoxocephalus</tp:taxon-name-part></tp:taxon-name></italic> lacks tubercles on the upper eyelid, heel and tarsus, and the low W-shaped dermal ridge in the scapular region. <italic><tp:taxon-name><tp:taxon-name-part taxon-name-part-type="genus">Pristimantis</tp:taxon-name-part> <tp:taxon-name-part taxon-name-part-type="species">riveti</tp:taxon-name-part></tp:taxon-name></italic> (<xref ref-type="bibr" rid="B7">Despax 1911</xref>) differs from <italic><tp:taxon-name><tp:taxon-name-part taxon-name-part-type="genus">Pristimantis</tp:taxon-name-part> <tp:taxon-name-part taxon-name-part-type="species">prometeii</tp:taxon-name-part></tp:taxon-name></italic> in having a heel without prominent tubercles (one prominent tubercle in <italic><tp:taxon-name><tp:taxon-name-part taxon-name-part-type="genus">Pristimantis</tp:taxon-name-part> <tp:taxon-name-part taxon-name-part-type="species">prometeii</tp:taxon-name-part></tp:taxon-name></italic>), smaller finger and toe discs, and W-shaped dermal ridge in the scapular region absent. In <italic><tp:taxon-name><tp:taxon-name-part taxon-name-part-type="genus">Pristimantis</tp:taxon-name-part> <tp:taxon-name-part taxon-name-part-type="species">versicolor</tp:taxon-name-part></tp:taxon-name></italic> (<xref ref-type="bibr" rid="B25">Lynch 1979</xref>), males lack vocal slits and vocal sacs (both present in <italic><tp:taxon-name><tp:taxon-name-part taxon-name-part-type="genus">Pristimantis</tp:taxon-name-part> <tp:taxon-name-part taxon-name-part-type="species">prometeii</tp:taxon-name-part></tp:taxon-name></italic>), the tarsus lacks distinct tubercles (tubercles present in <italic><tp:taxon-name><tp:taxon-name-part taxon-name-part-type="genus">Pristimantis</tp:taxon-name-part> <tp:taxon-name-part taxon-name-part-type="species">prometeii</tp:taxon-name-part></tp:taxon-name></italic>), lateral fringes are absent in toes (present in <italic><tp:taxon-name><tp:taxon-name-part taxon-name-part-type="genus">Pristimantis</tp:taxon-name-part> <tp:taxon-name-part taxon-name-part-type="species">prometeii</tp:taxon-name-part></tp:taxon-name></italic>), and the dorsum lacks the low W-shaped dermal ridge in the scapular region. Additionally, all these three <italic><tp:taxon-name><tp:taxon-name-part taxon-name-part-type="genus">Pristimantis</tp:taxon-name-part></tp:taxon-name></italic> species inhabit upper humid montane forest and subparamo, habitats at higher elevations than those of <italic><tp:taxon-name><tp:taxon-name-part taxon-name-part-type="genus">Pristimantis</tp:taxon-name-part> <tp:taxon-name-part taxon-name-part-type="species">prometeii</tp:taxon-name-part></tp:taxon-name></italic>: 1800-3100 m, in <italic><tp:taxon-name><tp:taxon-name-part taxon-name-part-type="genus">Pristimantis</tp:taxon-name-part> <tp:taxon-name-part taxon-name-part-type="species">phoxocephalus</tp:taxon-name-part></tp:taxon-name></italic> (<xref ref-type="bibr" rid="B26">Lynch and Duellman 1997</xref>), 2.620–3.600 m in <italic><tp:taxon-name><tp:taxon-name-part taxon-name-part-type="genus">Pristimantis</tp:taxon-name-part> <tp:taxon-name-part taxon-name-part-type="species">riveti</tp:taxon-name-part></tp:taxon-name></italic> (<xref ref-type="bibr" rid="B6">Coloma et al. 2004</xref>) and 2500–3100 m in <italic><tp:taxon-name><tp:taxon-name-part taxon-name-part-type="genus">Pristimantis</tp:taxon-name-part> <tp:taxon-name-part taxon-name-part-type="species">versicolor</tp:taxon-name-part></tp:taxon-name></italic> (<xref ref-type="bibr" rid="B14">Frenkel et al. 2013</xref>). The related <italic><tp:taxon-name><tp:taxon-name-part taxon-name-part-type="genus">Pristimantis</tp:taxon-name-part> <tp:taxon-name-part taxon-name-part-type="species">spinosus</tp:taxon-name-part></tp:taxon-name></italic> (<xref ref-type="bibr" rid="B25">Lynch 1979</xref>) is also easily distinguished by the presence of cranial crests (absent in <italic><tp:taxon-name><tp:taxon-name-part taxon-name-part-type="genus">Pristimantis</tp:taxon-name-part> <tp:taxon-name-part taxon-name-part-type="species">prometeii</tp:taxon-name-part></tp:taxon-name></italic>), males lacking vocal slits and vocal sacs, and the coloration of groins and concealed surfaces of hind limbs which are black with white spots.</p><p>Among the few morphologically similar congeners from southern Ecuador, <italic><tp:taxon-name><tp:taxon-name-part taxon-name-part-type="genus">Pristimantis</tp:taxon-name-part> <tp:taxon-name-part taxon-name-part-type="species">sternothylax</tp:taxon-name-part></tp:taxon-name></italic> (<xref ref-type="bibr" rid="B12">Duellman and Wild 1993</xref>) can be distinguished by lacking prominent tubercles on the upper eyelid, having smooth ulnar surfaces, and heel and tarsus lacking tubercles and folds. <italic><tp:taxon-name><tp:taxon-name-part taxon-name-part-type="genus">Pristimantis</tp:taxon-name-part> <tp:taxon-name-part taxon-name-part-type="species">buenaventura</tp:taxon-name-part></tp:taxon-name></italic> (<xref ref-type="bibr" rid="B2">Arteaga et al. 2016</xref>) is somewhat similar but it is significantly smaller, and lacks prominent tubercles on the upper eyelid and heel. It also differs by having orange-red spots on the groins. Similar species in northern Peru include <italic><tp:taxon-name><tp:taxon-name-part taxon-name-part-type="genus">Pristimantis</tp:taxon-name-part> <tp:taxon-name-part taxon-name-part-type="species">rhodoplichus</tp:taxon-name-part></tp:taxon-name></italic> (<xref ref-type="bibr" rid="B12">Duellman and Wild 1993</xref>), <italic><tp:taxon-name><tp:taxon-name-part taxon-name-part-type="genus">Pristimantis</tp:taxon-name-part> <tp:taxon-name-part taxon-name-part-type="species">wiensi</tp:taxon-name-part></tp:taxon-name></italic> (<xref ref-type="bibr" rid="B12">Duellman and Wild 1993</xref>), and <italic><tp:taxon-name><tp:taxon-name-part taxon-name-part-type="genus">Pristimantis</tp:taxon-name-part> <tp:taxon-name-part taxon-name-part-type="species">petrobardus</tp:taxon-name-part></tp:taxon-name></italic> (<xref ref-type="bibr" rid="B8">Duellman 1991</xref>). <italic><tp:taxon-name><tp:taxon-name-part taxon-name-part-type="genus">Pristimantis</tp:taxon-name-part> <tp:taxon-name-part taxon-name-part-type="species">rhodoplichus</tp:taxon-name-part></tp:taxon-name></italic> and <italic><tp:taxon-name><tp:taxon-name-part taxon-name-part-type="genus">Pristimantis</tp:taxon-name-part> <tp:taxon-name-part taxon-name-part-type="species">petrobardus</tp:taxon-name-part></tp:taxon-name></italic> differ by lacking prominent tubercles on the upper eyelid. The lack of tympanic membrane readily distinguishes <italic><tp:taxon-name><tp:taxon-name-part taxon-name-part-type="genus">Pristimantis</tp:taxon-name-part> <tp:taxon-name-part taxon-name-part-type="species">wiensi</tp:taxon-name-part></tp:taxon-name></italic> from <italic><tp:taxon-name><tp:taxon-name-part taxon-name-part-type="genus">Pristimantis</tp:taxon-name-part> <tp:taxon-name-part taxon-name-part-type="species">prometeii</tp:taxon-name-part></tp:taxon-name></italic>. Both species also differ in dorsal coloration: green dorsum with scattered bronze and dark blotches in <italic><tp:taxon-name><tp:taxon-name-part taxon-name-part-type="genus">Pristimantis</tp:taxon-name-part> <tp:taxon-name-part taxon-name-part-type="species">wiensi</tp:taxon-name-part></tp:taxon-name></italic> vs. brown dorsum in <italic><tp:taxon-name><tp:taxon-name-part taxon-name-part-type="genus">Pristimantis</tp:taxon-name-part> <tp:taxon-name-part taxon-name-part-type="species">prometeii</tp:taxon-name-part></tp:taxon-name></italic>.</p><!--PageBreak--></tp:treatment-sec><tp:treatment-sec sec-type="description" id="SECID0ERUAI"><title>Description of the holotype.</title><p>Adult female (Fig. <xref ref-type="fig" rid="F3">3</xref>) with head slightly narrower than body, wider than long, head length 89% of head width, head width 36% of <abbrev xmlns:xlink="http://www.w3.org/1999/xlink" xlink:title="snout-vent length" id="ABBRID0E2UAI" xlink:type="simple">SVL</abbrev>; head length 32% of <abbrev xmlns:xlink="http://www.w3.org/1999/xlink" xlink:title="snout-vent length" id="ABBRID0E6UAI" xlink:type="simple">SVL</abbrev>; snout short (snout to eye distance 14% of <abbrev xmlns:xlink="http://www.w3.org/1999/xlink" xlink:title="snout-vent length" id="ABBRID0EDVAI" xlink:type="simple">SVL</abbrev>), subacuminate in dorsal view, rounded, slightly protruding in profile; canthus rostralis angular; loreal region flat; eye diameter notably greater than eye-nostril distance; nostrils slightly protuberant laterally; lips not flared; cranial crests absent; upper eyelid bearing one larger conical tubercle and numerous small tubercles, width of upper eyelid 94% of <abbrev xmlns:xlink="http://www.w3.org/1999/xlink" xlink:title="interorbital distance" id="ABBRID0EHVAI" xlink:type="simple">IOD</abbrev>; tympanic annulus prominent, round, its upper and posterodorsal part obscured by rounded supratympanic fold; tympanic membrane differentiated, visible; diameter of tympanum 41% of the length of eye; one larger and several low postrictal tubercles situated posteroventrally to tympanic annulus; choanae big, oval, not concealed by palatal shelf of maxillary; vomerine odontophores prominent, triangular, about 3x size of choana, separated medially by distance lower than width of odontophore; each otontophore has 3 to 4 teeth; tongue longer than wide, bilobate, posterior half not adherent to floor of mouth.</p><p>Skin on dorsum shagreen with numerous small tubercles; a low W-shaped dermal ridge is present in the scapular region, with 4 larger warts defining its corners (this trait is more visible in life, Fig. <xref ref-type="fig" rid="F2">2</xref>); thin, low mid dorsal fold starting at tip of snout and ending at cloaca, with rows of small tubercles, especially on the head (trait more visible in life, Fig. <xref ref-type="fig" rid="F2">2</xref>); dorsolateral folds absent; longitudinal lateral fold from behind the tympanic fold along the 2/3 of the flank length (trait more visible in life, Fig. <xref ref-type="fig" rid="F2">2</xref>); skin on throat, chest, belly, and ventral surfaces of thighs areolate; discoidal fold weak; thoracic fold present (trait more visible in life, Fig. <xref ref-type="fig" rid="F2">2</xref>); ornamentation in cloacal region absent.</p><p>Ulnar tubercles present, coalescing into low ulnar fold; outer palmar tubercle partially divided distally; thenar tubercle ovoid; subarticular tubercles prominent, round; supernumerary palmar tubercles rounded, smaller than subarticular tubercles; fingers bearing broad lateral fringes; Finger I shorter than Finger II; discs on fingers broadly expanded, elliptical; all fingers bearing pads well defined by circumferential grooves (Fig. <xref ref-type="fig" rid="F4">4</xref>).</p><p>Hind limbs moderately robust; tibia length 46.5% of <abbrev xmlns:xlink="http://www.w3.org/1999/xlink" xlink:title="snout-vent length" id="ABBRID0EFWAI" xlink:type="simple">SVL</abbrev>; foot length 40.7% of <abbrev xmlns:xlink="http://www.w3.org/1999/xlink" xlink:title="snout-vent length" id="ABBRID0EJWAI" xlink:type="simple">SVL</abbrev>; heel bearing one larger, conical tubercle and several smaller tubercles; outer edge of tarsus with row of small, conical tubercles; inner edge of tarsus bearing a low fold; inner metatarsal tubercle broadly ovoid, about 5x ovoid outer metatarsal tubercle; subarticular tubercles prominent, round; plantar supernumerary tubercles rounded, smaller than subarticular tubercles; toes bearing broad lateral fringes; webbing absent; discs on toes elliptical, about same size as those on fingers; toes with ventral pads well defined by circumferential grooves; relative length of toes I &lt;II &lt; III &lt; V &lt; IV; Toe V much longer than Toe III; tip of Toe III not reaching the distal subarticular tubercle on Toe IV; tip of Toe V extending to distal edge of distal subarticular tubercle on Toe IV (Fig. <xref ref-type="fig" rid="F4">4</xref>).</p></tp:treatment-sec><tp:treatment-sec sec-type="Coloration of holotype" id="SECID0ERWAI"><title>Coloration of holotype.</title><p>In life: dorsal background coloration tan (Drab–19), with dirty white spots and blotches of various sizes; flanks cream (Pale Buff–1) with darker reticulum; venter and throat cream (Pale Buff–1) with dark flecks and blotches; dorsal <!--PageBreak-->surface of hind limbs with faint darker transverse bars; ventral surfaces of hind limbs salmon (Light Flesh Color–250); groin, anterior and posterior surfaces of thighs with faint yellow (Light Sulphur Yellow–93) blotches; iris bronze with fine black reticulations and a median, horizontal red (Poppy Red–63) streak which is wider at the edges of the eye.</p><p>In preservative: dorsal background coloration grayish brown; the white dorsal spots and blotches become more contrasting than in life; venter and throat dirty white with brown flecks and blotches; ventral surfaces of hind limbs brown with white flecks and blotches; the yellow blotches on the groin and anterior and posterior surfaces of thighs visible in life disappear in preservative.</p><p>
              <bold>Measurements of holotype (in mm).</bold> <abbrev xmlns:xlink="http://www.w3.org/1999/xlink" xlink:title="snout-vent length" id="ABBRID0E5WAI" xlink:type="simple">SVL</abbrev> 37.6; head width 13.6; head length 12.1; <abbrev xmlns:xlink="http://www.w3.org/1999/xlink" xlink:title="interorbital distance" id="ABBRID0ECXAI" xlink:type="simple">IOD</abbrev> 3.4; internarial distance 2.9; upper eyelid width 3.2; eye diameter 4.4; eye-nostril distance 3.9; snout to eye distance 5.3; eye to tympanum distance 1.8; tympanum diameter 1.8; femur length 16.8; tibia length 17.5; foot length 15.3; hand length 10.6; Finger I length 5.1. For morphometric variation, see Table <xref ref-type="table" rid="T2">2</xref>.</p><table-wrap id="T2" position="float" orientation="portrait"><label>Table 2.</label><caption><p>Measurements (in mm) and morphological proportions (in percentages) of adult males and females of <italic><tp:taxon-name><tp:taxon-name-part taxon-name-part-type="genus">Pristimantis</tp:taxon-name-part> <tp:taxon-name-part taxon-name-part-type="species">prometeii</tp:taxon-name-part></tp:taxon-name></italic> sp. n. (range, average ± SD). Abbreviations for characters are <abbrev xmlns:xlink="http://www.w3.org/1999/xlink" id="ABBRID0EBYAI" xlink:type="simple">SVL<def><p>, snout–vent length</p></def></abbrev>; <abbrev xmlns:xlink="http://www.w3.org/1999/xlink" id="ABBRID0EHYAI" xlink:type="simple">HW<def><p>, head width</p></def></abbrev>; <abbrev xmlns:xlink="http://www.w3.org/1999/xlink" id="ABBRID0ENYAI" xlink:type="simple">HL<def><p>, head length</p></def></abbrev>; <abbrev xmlns:xlink="http://www.w3.org/1999/xlink" id="ABBRID0EVYAI" xlink:type="simple">IOD<def><p>, interorbital distance</p></def></abbrev>; <abbrev xmlns:xlink="http://www.w3.org/1999/xlink" id="ABBRID0E2YAI" xlink:type="simple">IND<def><p>, internarial distance</p></def></abbrev>; <abbrev xmlns:xlink="http://www.w3.org/1999/xlink" id="ABBRID0EDZAI" xlink:type="simple">EW<def><p>, upper eyelid width</p></def></abbrev>; <abbrev xmlns:xlink="http://www.w3.org/1999/xlink" id="ABBRID0EJZAI" xlink:type="simple">ED<def><p>, eye diameter</p></def></abbrev>; <abbrev xmlns:xlink="http://www.w3.org/1999/xlink" id="ABBRID0EPZAI" xlink:type="simple">EN<def><p>, eye-nostril distance</p></def></abbrev>; <abbrev xmlns:xlink="http://www.w3.org/1999/xlink" id="ABBRID0EVZAI" xlink:type="simple">TD<def><p>, tympanum diameter</p></def></abbrev>; <abbrev xmlns:xlink="http://www.w3.org/1999/xlink" id="ABBRID0E2ZAI" xlink:type="simple">FL<def><p>, femur length</p></def></abbrev>; <abbrev xmlns:xlink="http://www.w3.org/1999/xlink" id="ABBRID0EB1AI" xlink:type="simple">TL<def><p>, tibia length</p></def></abbrev>; <abbrev xmlns:xlink="http://www.w3.org/1999/xlink" id="ABBRID0EJ1AI" xlink:type="simple">FoL<def><p>, foot length</p></def></abbrev>; <abbrev xmlns:xlink="http://www.w3.org/1999/xlink" id="ABBRID0EP1AI" xlink:type="simple">HaL<def><p>, hand length</p></def></abbrev>.</p></caption><table id="TID0ELNAI" rules="all"><tbody><tr><th rowspan="1" colspan="1">Character</th><th rowspan="1" colspan="1">females (<italic>n</italic> = <italic>5</italic>)</th><th rowspan="1" colspan="1">
              <italic>males</italic> (<italic>n</italic> = <italic>4</italic>)</th></tr><tr><td rowspan="1" colspan="1">
                      <abbrev xmlns:xlink="http://www.w3.org/1999/xlink" xlink:title="snout–vent length" id="ABBRID0EU2AI" xlink:type="simple">SVL</abbrev>
                    </td><td rowspan="1" colspan="1">29.9–37.6 (32.7 ± 2.91)</td><td rowspan="1" colspan="1">20.4–24.9 (22.4 ± 1.86)</td></tr><tr><td rowspan="1" colspan="1">
                      <abbrev xmlns:xlink="http://www.w3.org/1999/xlink" xlink:title="head width" id="ABBRID0ED3AI" xlink:type="simple">HW</abbrev>
                    </td><td rowspan="1" colspan="1">10.8–13.6 (12.1 ± 0.99)</td><td rowspan="1" colspan="1">7.8–8.5 (8.1 ± 0.33)</td></tr><tr><td rowspan="1" colspan="1">
                      <abbrev xmlns:xlink="http://www.w3.org/1999/xlink" xlink:title="head length" id="ABBRID0ES3AI" xlink:type="simple">HL</abbrev>
                    </td><td rowspan="1" colspan="1">9.2–12.1 (10.7 ± 1.07)</td><td rowspan="1" colspan="1">5.6–7.8 (6.4 ± 0.99)</td></tr><tr><td rowspan="1" colspan="1">
                      <abbrev xmlns:xlink="http://www.w3.org/1999/xlink" xlink:title="interorbital distance" id="ABBRID0EE4AI" xlink:type="simple">IOD</abbrev>
                    </td><td rowspan="1" colspan="1">3.1–3.4 (3.2 ± 0.11)</td><td rowspan="1" colspan="1">2.2–2.5 (2.3 ± 0.15)</td></tr><tr><td rowspan="1" colspan="1">
                      <abbrev xmlns:xlink="http://www.w3.org/1999/xlink" xlink:title="internarial distance" id="ABBRID0ET4AI" xlink:type="simple">IND</abbrev>
                    </td><td rowspan="1" colspan="1">2.2–2.9 (2.5 ± 0.29)</td><td rowspan="1" colspan="1">1.3–1.4 (1.4 ± 0.05)</td></tr><tr><td rowspan="1" colspan="1">
                      <abbrev xmlns:xlink="http://www.w3.org/1999/xlink" xlink:title="upper eyelid width" id="ABBRID0EF5AI" xlink:type="simple">EW</abbrev>
                    </td><td rowspan="1" colspan="1">2.8–3.2 (3.0 ± 0.16)</td><td rowspan="1" colspan="1">1.7–2.3 (2.0 ± 0.25)</td></tr><tr><td rowspan="1" colspan="1">
                      <abbrev xmlns:xlink="http://www.w3.org/1999/xlink" xlink:title="eye diameter" id="ABBRID0EU5AI" xlink:type="simple">ED</abbrev>
                    </td><td rowspan="1" colspan="1">3.9–4.4 (4.1 ± 0.19)</td><td rowspan="1" colspan="1">2.5–3.1 (2.8 ± 0.25)</td></tr><tr><td rowspan="1" colspan="1">
                      <abbrev xmlns:xlink="http://www.w3.org/1999/xlink" xlink:title="eye-nostril distance" id="ABBRID0ED6AI" xlink:type="simple">EN</abbrev>
                    </td><td rowspan="1" colspan="1">2.9–3.9 (3.5 ± 0.37)</td><td rowspan="1" colspan="1">2.4–2.9 (2.6 ± 0.21)</td></tr><tr><td rowspan="1" colspan="1">
                      <abbrev xmlns:xlink="http://www.w3.org/1999/xlink" xlink:title="tympanum diameter" id="ABBRID0ES6AI" xlink:type="simple">TD</abbrev>
                    </td><td rowspan="1" colspan="1">1.4–1.8 (1.6 ± 0.15)</td><td rowspan="1" colspan="1">1.0–1.1 (1.1 ± 0.05)</td></tr><tr><td rowspan="1" colspan="1">
                      <abbrev xmlns:xlink="http://www.w3.org/1999/xlink" xlink:title="femur length" id="ABBRID0EBABI" xlink:type="simple">FL</abbrev>
                    </td><td rowspan="1" colspan="1">14.7–16.8 (15.7 ± 0.77)</td><td rowspan="1" colspan="1">10.3–11.3 (10.8 ± 0.41)</td></tr><tr><td rowspan="1" colspan="1">
                      <abbrev xmlns:xlink="http://www.w3.org/1999/xlink" xlink:title="tibia length" id="ABBRID0EQABI" xlink:type="simple">TL</abbrev>
                    </td><td rowspan="1" colspan="1">15.3–17.5 (16.7 ± 1.01)</td><td rowspan="1" colspan="1">10.8–12.8 (11.9 ± 0.82)</td></tr><tr><td rowspan="1" colspan="1">
                      <abbrev xmlns:xlink="http://www.w3.org/1999/xlink" xlink:title="foot length" id="ABBRID0ECBBI" xlink:type="simple">FoL</abbrev>
                    </td><td rowspan="1" colspan="1">14.2–15.3 (14.7 ± 0.41)</td><td rowspan="1" colspan="1">10.5–11.2 (10.8 ± 0.29)</td></tr><tr><td rowspan="1" colspan="1">
                      <abbrev xmlns:xlink="http://www.w3.org/1999/xlink" xlink:title="hand length" id="ABBRID0ERBBI" xlink:type="simple">HaL</abbrev>
                    </td><td rowspan="1" colspan="1">8.8–10.6 (9.7 ± 0.66)</td><td rowspan="1" colspan="1">5.4–6.9 (6.3 ± 0.65)</td></tr><tr><td rowspan="1" colspan="1">
                      <abbrev xmlns:xlink="http://www.w3.org/1999/xlink" xlink:title="head width" id="ABBRID0EACBI" xlink:type="simple">HW</abbrev>/<abbrev xmlns:xlink="http://www.w3.org/1999/xlink" xlink:title="snout–vent length" id="ABBRID0EECBI" xlink:type="simple">SVL</abbrev></td><td rowspan="1" colspan="1">36.1–38.0</td><td rowspan="1" colspan="1">34.1–38.2</td></tr><tr><td rowspan="1" colspan="1">
                      <abbrev xmlns:xlink="http://www.w3.org/1999/xlink" xlink:title="head length" id="ABBRID0ESCBI" xlink:type="simple">HL</abbrev>/<abbrev xmlns:xlink="http://www.w3.org/1999/xlink" xlink:title="snout–vent length" id="ABBRID0EZCBI" xlink:type="simple">SVL</abbrev></td><td rowspan="1" colspan="1">30.8–33.7</td><td rowspan="1" colspan="1">26.2–31.3</td></tr><tr><td rowspan="1" colspan="1">
                      <abbrev xmlns:xlink="http://www.w3.org/1999/xlink" xlink:title="head length" id="ABBRID0EHDBI" xlink:type="simple">HL</abbrev>/<abbrev xmlns:xlink="http://www.w3.org/1999/xlink" xlink:title="head width" id="ABBRID0EODBI" xlink:type="simple">HW</abbrev></td><td rowspan="1" colspan="1">85.2–90.9</td><td rowspan="1" colspan="1">71.6–91.8</td></tr><tr><td rowspan="1" colspan="1">
                      <abbrev xmlns:xlink="http://www.w3.org/1999/xlink" xlink:title="eye-nostril distance" id="ABBRID0E3DBI" xlink:type="simple">EN</abbrev>/<abbrev xmlns:xlink="http://www.w3.org/1999/xlink" xlink:title="head length" id="ABBRID0EAEBI" xlink:type="simple">HL</abbrev></td><td rowspan="1" colspan="1">31.2–35.3</td><td rowspan="1" colspan="1">37.2–44.8</td></tr><tr><td rowspan="1" colspan="1">
                      <abbrev xmlns:xlink="http://www.w3.org/1999/xlink" xlink:title="eye diameter" id="ABBRID0EREBI" xlink:type="simple">ED</abbrev>/<abbrev xmlns:xlink="http://www.w3.org/1999/xlink" xlink:title="head length" id="ABBRID0EVEBI" xlink:type="simple">HL</abbrev></td><td rowspan="1" colspan="1">36.4–42.4</td><td rowspan="1" colspan="1">39.7–48.3</td></tr><tr><td rowspan="1" colspan="1">
                      <abbrev xmlns:xlink="http://www.w3.org/1999/xlink" xlink:title="upper eyelid width" id="ABBRID0EGFBI" xlink:type="simple">EW</abbrev>/<abbrev xmlns:xlink="http://www.w3.org/1999/xlink" xlink:title="interorbital distance" id="ABBRID0EKFBI" xlink:type="simple">IOD</abbrev></td><td rowspan="1" colspan="1">90.3–94.1</td><td rowspan="1" colspan="1">77.3–92.0</td></tr><tr><td rowspan="1" colspan="1">
                      <abbrev xmlns:xlink="http://www.w3.org/1999/xlink" xlink:title="eye-nostril distance" id="ABBRID0EYFBI" xlink:type="simple">EN</abbrev>/<abbrev xmlns:xlink="http://www.w3.org/1999/xlink" xlink:title="eye diameter" id="ABBRID0E3FBI" xlink:type="simple">ED</abbrev></td><td rowspan="1" colspan="1">74.4–88.6</td><td rowspan="1" colspan="1">92.9–96.3</td></tr><tr><td rowspan="1" colspan="1">
                      <abbrev xmlns:xlink="http://www.w3.org/1999/xlink" xlink:title="tympanum diameter" id="ABBRID0EKGBI" xlink:type="simple">TD</abbrev>/<abbrev xmlns:xlink="http://www.w3.org/1999/xlink" xlink:title="eye diameter" id="ABBRID0EOGBI" xlink:type="simple">ED</abbrev></td><td rowspan="1" colspan="1">35.9–41.5</td><td rowspan="1" colspan="1">35.5–40.7</td></tr><tr><td rowspan="1" colspan="1">
                      <abbrev xmlns:xlink="http://www.w3.org/1999/xlink" xlink:title="femur length" id="ABBRID0E3GBI" xlink:type="simple">FL</abbrev>/<abbrev xmlns:xlink="http://www.w3.org/1999/xlink" xlink:title="snout–vent length" id="ABBRID0EAHBI" xlink:type="simple">SVL</abbrev></td><td rowspan="1" colspan="1">44.7–49.2</td><td rowspan="1" colspan="1">45.4–50.5</td></tr><tr><td rowspan="1" colspan="1">
                      <abbrev xmlns:xlink="http://www.w3.org/1999/xlink" xlink:title="tibia length" id="ABBRID0EOHBI" xlink:type="simple">TL</abbrev>/<abbrev xmlns:xlink="http://www.w3.org/1999/xlink" xlink:title="snout–vent length" id="ABBRID0EVHBI" xlink:type="simple">SVL</abbrev></td><td rowspan="1" colspan="1">46.5–53.6</td><td rowspan="1" colspan="1">51.4–53.9</td></tr><tr><td rowspan="1" colspan="1">
                      <abbrev xmlns:xlink="http://www.w3.org/1999/xlink" xlink:title="foot length" id="ABBRID0EDIBI" xlink:type="simple">FoL</abbrev>/<abbrev xmlns:xlink="http://www.w3.org/1999/xlink" xlink:title="snout–vent length" id="ABBRID0EHIBI" xlink:type="simple">SVL</abbrev></td><td rowspan="1" colspan="1">40.7–47.4</td><td rowspan="1" colspan="1">44.9–51.6</td></tr></tbody></table></table-wrap><p>
              <bold>Variation.</bold> Males are smaller than females (Table <xref ref-type="table" rid="T2">2</xref>). The dorsal coloration in <italic><tp:taxon-name><tp:taxon-name-part taxon-name-part-type="genus">Pristimantis</tp:taxon-name-part> <tp:taxon-name-part taxon-name-part-type="species">prometeii</tp:taxon-name-part></tp:taxon-name></italic> varies from brown, to green with or without dark brown bars or reticulum. The examined males have dark dorsal bars of various shapes, dark labial bars, dark canthal and supratympanic stripes and on the dorsal surface of hind limbs obvious dark transverse bars (Fig. <xref ref-type="fig" rid="F5">5</xref>). Males sometimes have a darker reddish-brown (Vinaceous–247) middorsal band, yellow (Sulphur Yellow–80) or greenish (Light Lime Green–113) flanks, and a white or brownish (Tawny–60) interorbital bar. The W-shaped dermal ridge in the scapular region is usually bordered by dark brown or whitish markings, more evident in males than females. The ventral coloration is very similar between females and males, the most important difference being the coloration of the subgular vocal sac in the males, which is yellow (Pale Greenish Yellow–86) with black flecks.</p><p>Some females also have the W-shaped scapular dermal ridge dubbed by dark brown coloration and/or labial bars, canthal and supratympanic stripes like the males (Fig. <xref ref-type="fig" rid="F5">5</xref>). Two juveniles (<named-content xmlns:xlink="http://www.w3.org/1999/xlink" content-type="dwc:institutional_code" xlink:type="simple">QCAZ</named-content> 58040, <abbrev xmlns:xlink="http://www.w3.org/1999/xlink" xlink:title="snout-vent length" id="ABBRID0EUJBI" xlink:type="simple">SVL</abbrev> = 10.4 mm and <named-content xmlns:xlink="http://www.w3.org/1999/xlink" content-type="dwc:institutional_code" xlink:type="simple">QCAZ</named-content> 58043, <abbrev xmlns:xlink="http://www.w3.org/1999/xlink" xlink:title="snout-vent length" id="ABBRID0EAKBI" xlink:type="simple">SVL</abbrev> = 11.5 mm), identified based on the molecular data, have a darker reddish-brown (Kingfisher Rufous–28) middorsal band, green (Apple Green–104) flanks, dark dorsal bars of various shapes, brown (Kingfisher Rufous–28) dorsal surface of the hind limbs with dark transverse bars and present labial bars, canthal and supratympanic stripes (Fig. <xref ref-type="fig" rid="F5">5</xref>). The low W-shaped dermal ridge in the scapular region, the thin middorsal fold and the incomplete longitudinal lateral fold are also visible. The venter is blackish with white flecks and spots and it is darker than in the adults.</p><p>The degree of tuberculation and development of dermal ridges on the dorsum and flanks is usually more evident in males than females. However, the tubercles and dermal folds are difficult to observe in preservative. The low W-shaped dermal ridge in the scapular region, the thin mid dorsal fold, the incomplete longitudinal lateral fold and the thoracic fold are easily observable in life but can be very difficult to notice in the preserved specimens.</p></tp:treatment-sec><tp:treatment-sec sec-type="etymology" id="SECID0EJKBI"><title>Etymology.</title><p>The specific name is a noun in the genitive case and refers to the Prometeo program of Secretaría de Educación Superior, Ciencia, Tecnología e In<!--PageBreak-->novación, Republic of Ecuador (SENESCYT) through which Dan Cogălniceanu and Paul Székely received funding for their research in southern Ecuador.</p></tp:treatment-sec><tp:treatment-sec sec-type="distribution" id="SECID0ERKBI"><title>Distribution and natural history.</title><p>
              <italic><tp:taxon-name><tp:taxon-name-part taxon-name-part-type="genus">Pristimantis</tp:taxon-name-part> <tp:taxon-name-part taxon-name-part-type="species">prometeii</tp:taxon-name-part></tp:taxon-name></italic> is known from three closely located sites at Reserva Buenaventura (Fig. <xref ref-type="fig" rid="F6">6</xref>), Provincia El Oro, southwestern Ecuador, at elevations between 878 and 1082 m (Fig. <xref ref-type="fig" rid="F7">7</xref>). Most of the specimens were encountered at night, usually after rains, perching on leaves 10 to 100 cm above the ground. No calling male was found. Two specimens (<named-content xmlns:xlink="http://www.w3.org/1999/xlink" content-type="dwc:institutional_code" xlink:type="simple">QCAZ</named-content> 58056 and <named-content xmlns:xlink="http://www.w3.org/1999/xlink" content-type="dwc:institutional_code" xlink:type="simple">QCAZ</named-content> 58058) were collected during the day in small bromeliads between 2.0 and 2.5 m. All specimens were found in September 2014 and 2015 and additional surveys carried out in 2016 failed to encounter this species. All individuals were found in fairly well-preserved forest areas, near the reserve’s trails or in the vicinity of streams. One of the paratopotypes (<named-content xmlns:xlink="http://www.w3.org/1999/xlink" content-type="dwc:institutional_code" xlink:type="simple">QCAZ</named-content> 58045), an adult female, was missing the right foreleg. Sympatric frog species at the type locality in Reserva Buenaventura include <italic><tp:taxon-name><tp:taxon-name-part taxon-name-part-type="genus">Pristimantis</tp:taxon-name-part> <tp:taxon-name-part taxon-name-part-type="species">achatinus</tp:taxon-name-part></tp:taxon-name></italic> <!--PageBreak-->and <italic><tp:taxon-name><tp:taxon-name-part taxon-name-part-type="genus">Pristimantis</tp:taxon-name-part> <tp:taxon-name-part taxon-name-part-type="species">subsigillatus</tp:taxon-name-part></tp:taxon-name></italic> as well as <italic><tp:taxon-name><tp:taxon-name-part taxon-name-part-type="genus">Epipedobates</tp:taxon-name-part> <tp:taxon-name-part taxon-name-part-type="species">anthonyi</tp:taxon-name-part></tp:taxon-name></italic>, <italic><tp:taxon-name><tp:taxon-name-part taxon-name-part-type="genus">Hyloxalus</tp:taxon-name-part> <tp:taxon-name-part taxon-name-part-type="species">infraguttatus</tp:taxon-name-part></tp:taxon-name></italic>, <italic><tp:taxon-name><tp:taxon-name-part taxon-name-part-type="genus">Espadarana</tp:taxon-name-part> <tp:taxon-name-part taxon-name-part-type="species">prosoblepon</tp:taxon-name-part></tp:taxon-name></italic>, <italic><tp:taxon-name><tp:taxon-name-part taxon-name-part-type="genus">Hypsiboas</tp:taxon-name-part> <tp:taxon-name-part taxon-name-part-type="species">pellucens</tp:taxon-name-part></tp:taxon-name></italic> and an undescribed species of <italic><tp:taxon-name><tp:taxon-name-part taxon-name-part-type="genus">Hyloscirtus</tp:taxon-name-part></tp:taxon-name></italic>.</p><fig id="F6" position="float" orientation="portrait"><label>Figure 6.</label><caption><p>Habitat at the type locality of <italic><tp:taxon-name><tp:taxon-name-part taxon-name-part-type="genus">Pristimantis</tp:taxon-name-part> <tp:taxon-name-part taxon-name-part-type="species">prometeii</tp:taxon-name-part></tp:taxon-name></italic> sp. n. in Reserva Buenaventura.</p></caption><graphic xmlns:xlink="http://www.w3.org/1999/xlink" xlink:href="zookeys-606-077-g006.jpg" position="float" orientation="portrait" xlink:type="simple" id="oo_96766.jpg"/></fig><fig id="F7" position="float" orientation="portrait"><label>Figure 7.</label><caption><p>Distribution of <italic><tp:taxon-name><tp:taxon-name-part taxon-name-part-type="genus">Pristimantis</tp:taxon-name-part> <tp:taxon-name-part taxon-name-part-type="species">prometeii</tp:taxon-name-part></tp:taxon-name></italic> sp. n. in Ecuador. Occurrence records are marked with red dots.</p></caption><graphic xmlns:xlink="http://www.w3.org/1999/xlink" xlink:href="zookeys-606-077-g007.jpg" position="float" orientation="portrait" xlink:type="simple" id="oo_96767.jpg"/></fig></tp:treatment-sec><tp:treatment-sec sec-type="Conservation status" id="SECID0EUPBI"><title>Conservation status.</title><p>
              <italic><tp:taxon-name><tp:taxon-name-part taxon-name-part-type="genus">Pristimantis</tp:taxon-name-part> <tp:taxon-name-part taxon-name-part-type="species">prometeii</tp:taxon-name-part></tp:taxon-name></italic> sp. n. is only known from three nearby sites in Reserva Buenaventura, Provincia El Oro. Given the scarcity of information on the distribution of the new species, we recommend <italic><tp:taxon-name><tp:taxon-name-part taxon-name-part-type="genus">Pristimantis</tp:taxon-name-part> <tp:taxon-name-part taxon-name-part-type="species">prometeii</tp:taxon-name-part></tp:taxon-name></italic> to be considered as Data Deficient following IUCN’s Red List categories (<xref ref-type="bibr" rid="B20">IUCN 2001</xref>).</p></tp:treatment-sec><tp:treatment-sec><!--Section generated to contain objects referenced in tp:taxon-treatment.--><fig id="F1" position="float" orientation="portrait"><label>Figure 1.</label><caption><p>Maximum likelihood phylogram depicting phylogenetic relationships of <italic><tp:taxon-name><tp:taxon-name-part taxon-name-part-type="genus">Pristimantis</tp:taxon-name-part> <tp:taxon-name-part taxon-name-part-type="species">prometeii</tp:taxon-name-part></tp:taxon-name></italic> sp. n. Bootstrap support values are shown under each branch.</p></caption><graphic xmlns:xlink="http://www.w3.org/1999/xlink" xlink:href="zookeys-606-077-g001.jpg" position="float" orientation="portrait" xlink:type="simple" id="oo_96761.jpg"/></fig></tp:treatment-sec><ref-list><ref id="B25"><mixed-citation xmlns:xlink="http://www.w3.org/1999/xlink" xlink:type="simple">
          <person-group><name name-style="western"><surname>Lynch</surname><given-names>JD</given-names></name></person-group> (<year>1979</year>) <source>Leptodactylid frogs of the genus <italic><tp:taxon-name><tp:taxon-name-part taxon-name-part-type="genus">Eleutherodactylus</tp:taxon-name-part></tp:taxon-name></italic> from the Andes of southern Ecuador.</source> <publisher-name>University of Kansas</publisher-name>, <publisher-loc>Lawrence</publisher-loc>, <size units="page">62 pp</size>. doi: <ext-link xlink:type="simple" ext-link-type="doi" xlink:href="10.5962/bhl.title.16268">10.5962/bhl.title.16268</ext-link></mixed-citation></ref><ref id="B7"><mixed-citation xmlns:xlink="http://www.w3.org/1999/xlink" xlink:type="simple">
          <person-group><name name-style="western"><surname>Despax</surname><given-names>M</given-names></name></person-group> (<year>1911</year>) <article-title>Reptiles et batraciens de L'fiquateur recueillis par M. le Dr. Rivet.</article-title> <source>Mission de I'Equateur (Arc de meridien equatorial)</source> <volume>9</volume>(<issue>2</issue>): <fpage>18</fpage>–<lpage>43</lpage>.</mixed-citation></ref><ref id="B26"><mixed-citation xmlns:xlink="http://www.w3.org/1999/xlink" xlink:type="simple">
          <person-group><name name-style="western"><surname>Lynch</surname><given-names>JD</given-names></name><name name-style="western"><surname>Duellman</surname><given-names>WE</given-names></name></person-group> (<year>1997</year>) <article-title>Frogs of the genus <tp:taxon-name><tp:taxon-name-part taxon-name-part-type="genus">Eleutherodactylus</tp:taxon-name-part></tp:taxon-name> <tp:taxon-name><tp:taxon-name-part taxon-name-part-type="family">Leptodactylidae</tp:taxon-name-part></tp:taxon-name> in western Ecuador: systematics, ecology, and biogeography.</article-title> <source>University of Kansas Natural History Museum Special Publication</source> <volume>23</volume>: <fpage>1</fpage>–<lpage>236</lpage>.</mixed-citation></ref><ref id="B6"><mixed-citation xmlns:xlink="http://www.w3.org/1999/xlink" xlink:type="simple">
          <person-group><name name-style="western"><surname>Coloma</surname><given-names>LA</given-names></name><name name-style="western"><surname>Santiago</surname><given-names>R</given-names></name><name name-style="western"><surname>Yánez-Muñoz</surname><given-names>M</given-names></name><name name-style="western"><surname>Almeida</surname><given-names>D</given-names></name></person-group> (<year>2004</year>) <article-title><italic><tp:taxon-name><tp:taxon-name-part taxon-name-part-type="genus">Pristimantis</tp:taxon-name-part> <tp:taxon-name-part taxon-name-part-type="species">riveti</tp:taxon-name-part></tp:taxon-name></italic>.</article-title> <source>The IUCN Red List of Threatened Species</source> <volume>2004</volume>: <elocation-id>e.T56919A11553288</elocation-id>. doi: <ext-link xlink:type="simple" ext-link-type="doi" xlink:href="10.2305/IUCN.UK.2004.RLTS.T56919A11553288.en">10.2305/IUCN.UK.2004.RLTS.T56919A11553288.en</ext-link></mixed-citation></ref><ref id="B14"><mixed-citation xmlns:xlink="http://www.w3.org/1999/xlink" xlink:type="simple">
          <person-group><name name-style="western"><surname>Frenkel</surname><given-names>C</given-names></name><name name-style="western"><surname>Yánez-Muñoz</surname><given-names>MH</given-names></name><name name-style="western"><surname>Guayasamin</surname><given-names>JM</given-names></name><name name-style="western"><surname>Varela-Jaramillo</surname><given-names>A</given-names></name><name name-style="western"><surname>Ron</surname><given-names>SR</given-names></name></person-group> (<year>2013</year>) <article-title><italic><tp:taxon-name><tp:taxon-name-part taxon-name-part-type="genus">Pristimantis</tp:taxon-name-part> <tp:taxon-name-part taxon-name-part-type="species">versicolor</tp:taxon-name-part></tp:taxon-name></italic>.</article-title> In: <person-group><name name-style="western"><surname>Ron</surname><given-names>SR</given-names></name><name name-style="western"><surname>Guayasamin</surname><given-names>JM</given-names></name><name name-style="western"><surname>Yanez-Muñoz</surname><given-names>MH</given-names></name><name name-style="western"><surname>Merino-Viteri</surname><given-names>A</given-names></name><name name-style="western"><surname>Ortiz</surname><given-names>DA</given-names></name><name name-style="western"><surname>Nicolalde</surname><given-names>DA</given-names></name></person-group> <year>2016</year>. <source>AmphibiaWebEcuador</source>. <comment>Version 2016.0</comment>. <publisher-name>Museo de Zoología, Pontificia Universidad Católica del Ecuador</publisher-name>. <ext-link xlink:type="simple" ext-link-type="uri" xlink:href="http://zoologia.puce.edu.ec/vertebrados/anfibios/FichaEspecie.aspx?Id=1493">http://zoologia.puce.edu.ec/vertebrados/anfibios/FichaEspecie.aspx?Id=1493</ext-link></mixed-citation></ref><ref id="B12"><mixed-citation xmlns:xlink="http://www.w3.org/1999/xlink" xlink:type="simple">
          <person-group><name name-style="western"><surname>Duellman</surname><given-names>WE</given-names></name><name name-style="western"><surname>Wild</surname><given-names>ER</given-names></name></person-group> (<year>1993</year>) <article-title>Anuran amphibians from the Cordillera de Huancabamba, northern Peru: Systematics, ecology, and biogeography.</article-title> <source>Occasional Papers of the Museum of Natural History, University of Kansas</source> <volume>157</volume>: <fpage>1</fpage>–<lpage>53</lpage>.</mixed-citation></ref><ref id="B2"><mixed-citation xmlns:xlink="http://www.w3.org/1999/xlink" xlink:type="simple">
          <person-group><name name-style="western"><surname>Arteaga</surname><given-names>A</given-names></name><name name-style="western"><surname>Pyron</surname><given-names>RA</given-names></name><name name-style="western"><surname>Peñafiel</surname><given-names>N</given-names></name><name name-style="western"><surname>Romero-Barreto</surname><given-names>P</given-names></name><name name-style="western"><surname>Culebras</surname><given-names>J</given-names></name><name name-style="western"><surname>Bustamante</surname><given-names>L</given-names></name><name name-style="western"><surname>Yánez-Muñoz</surname><given-names>MH</given-names></name><name name-style="western"><surname>Guayasamin</surname><given-names>JM</given-names></name></person-group> (<year>2016</year>) <article-title>Comparative phylogeography reveals cryptic diversity and repeated patterns of cladogenesis for amphibians and reptiles in Northwestern Ecuador.</article-title> <source>PLoS ONE</source> <volume>11</volume>(<issue>4</issue>): <elocation-id>e0151746</elocation-id>. doi: <ext-link xlink:type="simple" ext-link-type="doi" xlink:href="10.1371/journal.pone.0151746">10.1371/journal.pone.0151746</ext-link></mixed-citation></ref><ref id="B8"><mixed-citation xmlns:xlink="http://www.w3.org/1999/xlink" xlink:type="simple">
          <person-group><name name-style="western"><surname>Duellman</surname><given-names>WE</given-names></name></person-group> (<year>1991</year>) <article-title>A new species of <italic><tp:taxon-name><tp:taxon-name-part taxon-name-part-type="genus">Eleutherodactylus</tp:taxon-name-part></tp:taxon-name></italic> (<tp:taxon-name><tp:taxon-name-part taxon-name-part-type="order">Anura</tp:taxon-name-part></tp:taxon-name>: <tp:taxon-name><tp:taxon-name-part taxon-name-part-type="family">Leptodactylidae</tp:taxon-name-part></tp:taxon-name>) from the Cordillera Occidental of Peru.</article-title> <source>Herpetologica</source> <volume>47</volume>: <fpage>6</fpage>–<lpage>9</lpage>.</mixed-citation></ref><ref id="B20"><mixed-citation xmlns:xlink="http://www.w3.org/1999/xlink" xlink:type="simple">
          <institution xlink:type="simple">IUCN</institution> (<year>2001</year>) <source>IUCN Red List Categories and Criteria: Version 3.1. IUCN Species Survival Commission.</source> <publisher-name>IUCN</publisher-name>, <publisher-loc>Gland, Switzerland</publisher-loc> and <publisher-loc>Cambridge</publisher-loc>, <size units="page">30 pp</size>.</mixed-citation></ref></ref-list></tp:taxon-treatment>
